# Supplementary material for: Fouling Reduction and Thermal Efficiency Enhancement in Membrane Distillation Using a Bilayer-Fluorinated Alkyl Silane–Carbon Nanotube Membrane
Source: Membranes (Basel). 2024 Jul 10;14(7):152. doi: 10.3390/membranes14070152 (PMC11279159; doi:10.3390/membranes14070152)
Supplement: Supplementary file 1 [file membranes-14-00152-s001.zip]

Archive with 1 entries (1 files):
- membranes-3058255-supplementary.pdf
